# Supplementary material for: 3-D Worm Tracker for Freely Moving C. elegans
Source: PLoS One. 2013 Feb 21;8(2):e57484. doi: 10.1371/journal.pone.0057484 (PMC3578814; doi:10.1371/journal.pone.0057484)
Supplement: Dataset S1 — MATLAB-based code for kinematic analysis of 3-D worm tracker. The *.zip file contains *.m files for reconstruction and visualization of a stereoscopic image set. It also contains sample images (30 frames with 1 sec intervals), and an CSV file including width at each region of a worm. The MATLAB based code requires MATLAB and Image Processing Toolbox. (ZIP) [file pone.0057484.s009.zip]

Archive with 70 entries (69 files):
- 3D worm tracker code/coordinate_modification.m
- 3D worm tracker code/diameter_info.csv
- 3D worm tracker code/feature_extraction.m
- 3D worm tracker code/linear_interpolation.m
- 3D worm tracker code/main_function.m
- 3D worm tracker code/Read me.txt
- 3D worm tracker code/reconstruction.m
- 3D worm tracker code/sample/
- 3D worm tracker code/sample/1_1.tif
- 3D worm tracker code/sample/1_10.tif
- 3D worm tracker code/sample/1_11.tif
- 3D worm tracker code/sample/1_12.tif
- 3D worm tracker code/sample/1_13.tif
- 3D worm tracker code/sample/1_14.tif
- 3D worm tracker code/sample/1_15.tif
- 3D worm tracker code/sample/1_16.tif
- 3D worm tracker code/sample/1_17.tif
- 3D worm tracker code/sample/1_18.tif
- 3D worm tracker code/sample/1_19.tif
- 3D worm tracker code/sample/1_2.tif
- 3D worm tracker code/sample/1_20.tif
- 3D worm tracker code/sample/1_21.tif
- 3D worm tracker code/sample/1_22.tif
- 3D worm tracker code/sample/1_23.tif
- 3D worm tracker code/sample/1_24.tif
- 3D worm tracker code/sample/1_25.tif
- 3D worm tracker code/sample/1_26.tif
- 3D worm tracker code/sample/1_27.tif
- 3D worm tracker code/sample/1_28.tif
- 3D worm tracker code/sample/1_29.tif
- 3D worm tracker code/sample/1_3.tif
- 3D worm tracker code/sample/1_30.tif
- 3D worm tracker code/sample/1_4.tif
- 3D worm tracker code/sample/1_5.tif
- 3D worm tracker code/sample/1_6.tif
- 3D worm tracker code/sample/1_7.tif
- 3D worm tracker code/sample/1_8.tif
- 3D worm tracker code/sample/1_9.tif
- 3D worm tracker code/sample/2_1.tif
- 3D worm tracker code/sample/2_10.tif
- 3D worm tracker code/sample/2_11.tif
- 3D worm tracker code/sample/2_12.tif
- 3D worm tracker code/sample/2_13.tif
- 3D worm tracker code/sample/2_14.tif
- 3D worm tracker code/sample/2_15.tif
- 3D worm tracker code/sample/2_16.tif
- 3D worm tracker code/sample/2_17.tif
- 3D worm tracker code/sample/2_18.tif
- 3D worm tracker code/sample/2_19.tif
- 3D worm tracker code/sample/2_2.tif
- 3D worm tracker code/sample/2_20.tif
- 3D worm tracker code/sample/2_21.tif
- 3D worm tracker code/sample/2_22.tif
- 3D worm tracker code/sample/2_23.tif
- 3D worm tracker code/sample/2_24.tif
- 3D worm tracker code/sample/2_25.tif
- 3D worm tracker code/sample/2_26.tif
- 3D worm tracker code/sample/2_27.tif
- 3D worm tracker code/sample/2_28.tif
- 3D worm tracker code/sample/2_29.tif
- 3D worm tracker code/sample/2_3.tif
- 3D worm tracker code/sample/2_30.tif
- 3D worm tracker code/sample/2_4.tif
- 3D worm tracker code/sample/2_5.tif
- 3D worm tracker code/sample/2_6.tif
- 3D worm tracker code/sample/2_7.tif
- 3D worm tracker code/sample/2_8.tif
- 3D worm tracker code/sample/2_9.tif
- 3D worm tracker code/stereomatching.m
- 3D worm tracker code/volume_rendering.m
