# Supplementary material for: 3-D Worm Tracker for Freely Moving C. elegans
Source: PLoS One. 2013 Feb 21;8(2):e57484. doi: 10.1371/journal.pone.0057484 (PMC3578814; doi:10.1371/journal.pone.0057484)
Supplement: Dataset S1 — MATLAB-based code for kinematic analysis of 3-D worm tracker. The *.zip file contains *.m files for reconstruction and visualization of a stereoscopic image set. It also contains sample images (30 frames with 1 sec intervals), and an CSV file including width at each region of a worm. The MATLAB based code requires MATLAB and Image Processing Toolbox. (ZIP) [file pone.0057484.s009.zip › 3D worm tracker code/coordinate_modification.m]

function [xz_coord,yz_coord  ] = coord_mod(  xz_coord, yz_coord, magnification )

%% height & magnification modification
% Resize based on the magnification
if magnification>1
    yz_coord=round(yz_coord/magnification);
    k=2;
    while 1
        if yz_coord(k,:)==yz_coord(k-1,:)
            yz_coord(k,:)=[];
        else
            k=k+1;
        end
        if k>length(yz_coord)
            break
        end
    end
else
    xz_coord=round(xz_coord*magnification);
    k=2;
    while 1
        if xz_coord(k,:)==xz_coord(k-1,:)
            xz_coord(k,:)=[];
        else
            k=k+1;
        end
        if k>length(xz_coord)
            break
        end
    end
end

% height revision based on the average height of skeleton
xz_coord(:,1)=xz_coord(:,1)-round(mean(xz_coord(:,1)));
xz_coord(:,2)=xz_coord(:,2)-round(mean(xz_coord(:,2)));
yz_coord(:,1)=yz_coord(:,1)-round(mean(yz_coord(:,1)));
yz_coord(:,2)=yz_coord(:,2)-round(mean(yz_coord(:,2)));


end
