# Supplementary material for: 3-D Worm Tracker for Freely Moving C. elegans
Source: PLoS One. 2013 Feb 21;8(2):e57484. doi: 10.1371/journal.pone.0057484 (PMC3578814; doi:10.1371/journal.pone.0057484)
Supplement: Dataset S1 — MATLAB-based code for kinematic analysis of 3-D worm tracker. The *.zip file contains *.m files for reconstruction and visualization of a stereoscopic image set. It also contains sample images (30 frames with 1 sec intervals), and an CSV file including width at each region of a worm. The MATLAB based code requires MATLAB and Image Processing Toolbox. (ZIP) [file pone.0057484.s009.zip › 3D worm tracker code/diameter_info.csv]

5	0	0
5	0.0021602	1
5.2	0.0052153	1.4142
5.4	0.0082703	1.4142
5.6	0.010431	1
6	0.013486	1.4142
6.4	0.016541	1.4142
6.6	0.018701	1
7	0.021756	1.4142
7.4	0.024811	1.4142
7.6	0.026971	1
7.8	0.030026	1.4142
8	0.033081	1.4142
8	0.035241	1
8	0.038296	1.4142
8.2	0.041351	1.4142
8.4	0.044406	1.4142
8.6	0.046567	1
8.8	0.049622	1.4142
9	0.052677	1.4142
9.2	0.055732	1.4142
9.4	0.058787	1.4142
9.6	0.060947	1
9.8	0.064002	1.4142
10	0.067057	1.4142
10.2	0.070112	1.4142
10.2	0.073167	1.4142
10.4	0.076222	1.4142
10.6	0.079277	1.4142
10.8	0.081437	1
10.8	0.084492	1.4142
11	0.087547	1.4142
11.2	0.089708	1
11.2	0.092763	1.4142
11.2	0.095818	1.4142
11.2	0.097978	1
11.2	0.10103	1.4142
11.2	0.10319	1
11.2	0.10625	1.4142
11.4	0.1093	1.4142
11.6	0.11146	1
11.8	0.11452	1.4142
11.6	0.11757	1.4142
11.8	0.11973	1
11.8	0.12189	1
11.8	0.12495	1.4142
11.8	0.128	1.4142
12	0.13106	1.4142
12	0.13322	1
12	0.13627	1.4142
12	0.13843	1
12.2	0.14149	1.4142
12.2	0.14365	1
12.4	0.1467	1.4142
12.4	0.14887	1
12.6	0.15192	1.4142
12.4	0.15408	1
12.6	0.15714	1.4142
12.4	0.1593	1
12.6	0.16235	1.4142
12.6	0.16451	1
12.8	0.16757	1.4142
12.8	0.17062	1.4142
13	0.17368	1.4142
13	0.17584	1
13	0.178	1
13	0.18105	1.4142
13	0.18411	1.4142
13	0.18716	1.4142
13	0.19022	1.4142
13	0.19238	1
13	0.19543	1.4142
13	0.19849	1.4142
13	0.20154	1.4142
13	0.2037	1
13	0.20676	1.4142
13	0.20981	1.4142
13	0.21287	1.4142
13	0.21592	1.4142
13	0.21898	1.4142
13	0.22203	1.4142
13	0.22509	1.4142
13	0.22814	1.4142
13	0.2303	1
12.8	0.23336	1.4142
12.8	0.23641	1.4142
12.8	0.23857	1
12.8	0.24163	1.4142
12.8	0.24468	1.4142
13.2	0.24774	1.4142
13.2	0.2499	1
13.4	0.25295	1.4142
13.4	0.25511	1
13.4	0.25817	1.4142
13.2	0.26033	1
13.2	0.26249	1
13.2	0.26465	1
13.2	0.26681	1
13.2	0.26986	1.4142
13.2	0.27202	1
13.2	0.27418	1
13	0.27634	1
13	0.27851	1
13	0.28067	1
13	0.28283	1
13	0.28499	1
13	0.28715	1
13	0.28931	1
13.2	0.29147	1
13.4	0.29363	1
13.6	0.29579	1
13.8	0.29795	1
14	0.30011	1
14	0.30227	1
14	0.30443	1
13.8	0.30659	1
13.8	0.30875	1
13.8	0.3118	1.4142
13.6	0.31396	1
13.4	0.31612	1
13.4	0.31918	1.4142
13.2	0.32134	1
13	0.3235	1
13	0.32655	1.4142
13.2	0.32871	1
13.4	0.33087	1
13.6	0.33304	1
13.6	0.33609	1.4142
13.6	0.33825	1
13.4	0.34131	1.4142
13.2	0.34347	1
13.2	0.34652	1.4142
13.2	0.34868	1
13.4	0.35084	1
13.4	0.3539	1.4142
13.6	0.35606	1
13.6	0.35911	1.4142
13.8	0.36127	1
13.8	0.36433	1.4142
14	0.36649	1
14	0.36954	1.4142
14	0.3717	1
14	0.37476	1.4142
14	0.37692	1
14.2	0.37997	1.4142
14.2	0.38213	1
14.4	0.38429	1
14.4	0.38735	1.4142
14.4	0.38951	1
14.2	0.39256	1.4142
14.2	0.39562	1.4142
14.2	0.39778	1
14.2	0.40083	1.4142
14.4	0.40299	1
14.4	0.40605	1.4142
14.4	0.40821	1
14.4	0.41126	1.4142
14.4	0.41432	1.4142
14.4	0.41648	1
14.4	0.41953	1.4142
14.6	0.42169	1
14.6	0.42475	1.4142
14.6	0.42691	1
14.6	0.42996	1.4142
14.6	0.43302	1.4142
14.6	0.43518	1
14.4	0.43823	1.4142
14.4	0.4404	1
14.4	0.44345	1.4142
14.6	0.44651	1.4142
14.6	0.44867	1
15	0.45083	1
15.2	0.45388	1.4142
15.4	0.45604	1
15.4	0.4591	1.4142
15.2	0.46126	1
15	0.46431	1.4142
15	0.46737	1.4142
14.8	0.46953	1
14.8	0.47169	1
15	0.47474	1.4142
15	0.4769	1
15	0.47906	1
14.8	0.48212	1.4142
14.8	0.48428	1
14.6	0.48733	1.4142
14.4	0.48949	1
14.4	0.49255	1.4142
14.6	0.49471	1
14.4	0.49687	1
14.6	0.49903	1
14.8	0.50208	1.4142
14.8	0.50424	1
14.8	0.5064	1
14.8	0.50856	1
14.6	0.51072	1
14.4	0.51378	1.4142
14.2	0.51594	1
14	0.5181	1
14	0.52026	1
14	0.52242	1
14	0.52458	1
14.2	0.52674	1
14.2	0.5289	1
14.2	0.53196	1.4142
14.2	0.53412	1
14.2	0.53628	1
14.2	0.53844	1
14.4	0.5406	1
14.4	0.54365	1.4142
14.4	0.54581	1
14.4	0.54797	1
14.2	0.55103	1.4142
14	0.55408	1.4142
14	0.55624	1
14	0.5593	1.4142
14	0.56235	1.4142
13.8	0.56451	1
13.6	0.56757	1.4142
13.6	0.57062	1.4142
13.4	0.57368	1.4142
13.2	0.57584	1
13.2	0.57889	1.4142
13.4	0.58195	1.4142
13.4	0.585	1.4142
13.6	0.58716	1
13.8	0.59022	1.4142
14	0.59327	1.4142
14.2	0.59633	1.4142
14.4	0.59938	1.4142
14.6	0.60154	1
14.6	0.6046	1.4142
14.6	0.60765	1.4142
14.4	0.60981	1
14.2	0.61287	1.4142
14.2	0.61592	1.4142
14.2	0.61898	1.4142
14.2	0.62203	1.4142
14.2	0.62419	1
14.4	0.62725	1.4142
14.4	0.6303	1.4142
14.6	0.63336	1.4142
14.8	0.63641	1.4142
15	0.63947	1.4142
15	0.64252	1.4142
15	0.64558	1.4142
15	0.64863	1.4142
15	0.6508	1
14.8	0.65385	1.4142
14.6	0.65691	1.4142
14.6	0.65907	1
14.6	0.66212	1.4142
14.6	0.66518	1.4142
14.8	0.66823	1.4142
15	0.67129	1.4142
15	0.67345	1
15	0.6765	1.4142
15	0.67956	1.4142
15	0.68261	1.4142
15	0.68567	1.4142
15	0.68872	1.4142
15	0.69088	1
15	0.69394	1.4142
15	0.69699	1.4142
15	0.70005	1.4142
15	0.7031	1.4142
15	0.70616	1.4142
15	0.70921	1.4142
15	0.71227	1.4142
14.8	0.71532	1.4142
14.6	0.71838	1.4142
14.4	0.72054	1
14.2	0.72359	1.4142
13.8	0.72665	1.4142
13.6	0.7297	1.4142
13.4	0.73186	1
13.2	0.73492	1.4142
13	0.73797	1.4142
13	0.74103	1.4142
13	0.74319	1
12.8	0.74624	1.4142
12.6	0.7493	1.4142
12.6	0.75146	1
12.4	0.75451	1.4142
12.4	0.75757	1.4142
12.6	0.75973	1
12.8	0.76278	1.4142
12.8	0.76584	1.4142
13	0.76889	1.4142
12.8	0.77105	1
12.8	0.77321	1
12.8	0.77537	1
12.8	0.77843	1.4142
12.8	0.78059	1
13	0.78364	1.4142
13	0.7858	1
13	0.78796	1
13	0.79012	1
12.8	0.79228	1
12.6	0.79444	1
12.4	0.79661	1
12.2	0.79877	1
12	0.80093	1
12	0.80309	1
12	0.80525	1
12	0.80741	1
12	0.80957	1
12	0.81173	1
12	0.81389	1
12	0.81605	1
11.8	0.81821	1
11.8	0.82037	1
11.8	0.82342	1.4142
11.8	0.82558	1
11.6	0.82774	1
11.8	0.8299	1
11.8	0.83296	1.4142
11.6	0.83512	1
11.4	0.83728	1
11.6	0.84033	1.4142
11.4	0.84249	1
11.2	0.84465	1
11.2	0.84771	1.4142
11.2	0.84987	1
10.8	0.85292	1.4142
10.8	0.85508	1
10.6	0.85814	1.4142
10.6	0.8603	1
10.4	0.86336	1.4142
10.4	0.86552	1
10.2	0.86857	1.4142
10.2	0.87163	1.4142
10	0.87379	1
10	0.87684	1.4142
10.2	0.879	1
10.2	0.88206	1.4142
10.2	0.88422	1
10.2	0.88727	1.4142
10.2	0.89033	1.4142
10	0.89338	1.4142
9.8	0.89554	1
9.6	0.8986	1.4142
9.4	0.90165	1.4142
9.2	0.90471	1.4142
8.8	0.90776	1.4142
8.6	0.91082	1.4142
8.6	0.91387	1.4142
8.6	0.91693	1.4142
8.6	0.91909	1
8.6	0.92214	1.4142
8.6	0.9252	1.4142
8.4	0.92825	1.4142
8	0.93131	1.4142
7.6	0.93436	1.4142
7.2	0.93742	1.4142
6.8	0.94047	1.4142
6.6	0.94353	1.4142
6.4	0.94658	1.4142
6.2	0.94874	1
6.4	0.9518	1.4142
6.4	0.95485	1.4142
6	0.95701	1
5.8	0.96007	1.4142
5.6	0.96312	1.4142
5.2	0.96528	1
4.8	0.96834	1.4142
4.6	0.9705	1
4.2	0.97355	1.4142
3.8	0.97571	1
3.2	0.97877	1.4142
2.8	0.98093	1
2.4	0.98398	1.4142
2.2	0.98614	1
1.8	0.9883	1
1.6	0.99046	1
1.4	0.99352	1.4142
1.2	0.99568	1
1	0.99784	1
1	1	1
