# Supplementary material for: 3-D Worm Tracker for Freely Moving C. elegans
Source: PLoS One. 2013 Feb 21;8(2):e57484. doi: 10.1371/journal.pone.0057484 (PMC3578814; doi:10.1371/journal.pone.0057484)
Supplement: Dataset S1 — MATLAB-based code for kinematic analysis of 3-D worm tracker. The *.zip file contains *.m files for reconstruction and visualization of a stereoscopic image set. It also contains sample images (30 frames with 1 sec intervals), and an CSV file including width at each region of a worm. The MATLAB based code requires MATLAB and Image Processing Toolbox. (ZIP) [file pone.0057484.s009.zip › 3D worm tracker code/feature_extraction.m]

function [ head_position ] = feature_extraction( raw_image,view_index,background_intensity,head_position,name )

%% segmentation
bw_im=(raw_image)<(background_intensity*0.7);
bw_im=bwmorph(bw_im,'dilate',10);
bw_im=bwmorph(bw_im,'erode',10);
imwrite(bw_im,['segmented image\',name,'.tif']);

%% skeletonization
skeleton_im=bwmorph(bw_im,'thin',inf);
skeleton_im=bwmorph(skeleton_im,'spur');
while sum(sum(bwmorph(skeleton_im,'endpoints')))>2
    skeleton_im=skeleton_im-bwmorph(skeleton_im,'endpoints');
end
imwrite(skeleton_im,['skeletonized image\',name,'.tif']);


%% extracting coordinates of skeletal points
% Head determining step. Head is regarded as a endpoint of skeleton which is nearest to previous head position.
endpoint_im=bwmorph(skeleton_im,'endpoints');
endpoint_position=zeros(1,2);
index=1;
for i=1:size(endpoint_im,1)
    for j=1:size(endpoint_im,2)
        if endpoint_im(i,j)>0
            endpoint_position(index,1:2)=[i,j];
            index=index+1;
        end
    end
end
[distance,index]=sort([endpoint_position(:,1)-head_position(1),endpoint_position(:,2)-head_position(2)].^2);
head_position=endpoint_position(index(1),:);

% scanning from head to opposite endpoint
current_position=head_position;
endpoint_im(current_position(1),current_position(2));
position=current_position;
number_point=1;
while 1
    skeleton_im(current_position(1),current_position(2))=0;
    local_image=skeleton_im(current_position(1)-1:current_position(1)+1,current_position(2)-1:current_position(2)+1);
    flag=0;
    for i=1:3
        for j=1:3
            if local_image(i,j)==1
                flag=1;
                break
            end
        end
        if flag
            break
        end
    end
    if flag
        number_point=number_point+1;
        current_position=(current_position-2)+[i,j];
        position(number_point,:)=current_position;
    else
        break
    end
end
csvwrite(['2D skeletal coordinates\',name,'.csv'],[position(:,2),position(:,1)])
clear position

end
