# Supplementary material for: 3-D Worm Tracker for Freely Moving C. elegans
Source: PLoS One. 2013 Feb 21;8(2):e57484. doi: 10.1371/journal.pone.0057484 (PMC3578814; doi:10.1371/journal.pone.0057484)
Supplement: Dataset S1 — MATLAB-based code for kinematic analysis of 3-D worm tracker. The *.zip file contains *.m files for reconstruction and visualization of a stereoscopic image set. It also contains sample images (30 frames with 1 sec intervals), and an CSV file including width at each region of a worm. The MATLAB based code requires MATLAB and Image Processing Toolbox. (ZIP) [file pone.0057484.s009.zip › 3D worm tracker code/linear_interpolation.m]

function [matrix ] = linear_interpolation( matrix )
k=1;
while 1
    if k==size(matrix,1)
        break
    end
    skeletal_point_1=matrix(k,:);
    skeletal_point_2=matrix(k+1,:);
    
    distance=fix(norm(skeletal_point_2-skeletal_point_1));
    
    temp=zeros(distance,3);
    for i=1:distance
        temp(i,:)=fix(skeletal_point_1*i/distance + skeletal_point_2*(1-i/distance));
    end
    matrix=[matrix(1:k,:);temp;matrix(k+1:size(matrix,1),:)];
    k=k+distance+1;
end


k=1;
while 1
    if matrix(k,:)==matrix(k+1,:)
        matrix(k+1,:)=[];
    elseif k<size(matrix,1)
        k=k+1;
    end
    if k>=size(matrix,1)
        break
    end
end
