# Supplementary material for: 3-D Worm Tracker for Freely Moving C. elegans
Source: PLoS One. 2013 Feb 21;8(2):e57484. doi: 10.1371/journal.pone.0057484 (PMC3578814; doi:10.1371/journal.pone.0057484)
Supplement: Dataset S1 — MATLAB-based code for kinematic analysis of 3-D worm tracker. The *.zip file contains *.m files for reconstruction and visualization of a stereoscopic image set. It also contains sample images (30 frames with 1 sec intervals), and an CSV file including width at each region of a worm. The MATLAB based code requires MATLAB and Image Processing Toolbox. (ZIP) [file pone.0057484.s009.zip › 3D worm tracker code/main_function.m]

clear all
clc


work_index=input('Please input the number of task.\n1. sample image \n2. other snap images \n');
mkdir('segmented image')
mkdir('skeletonized image')
mkdir('2D skeletal coordinates')
mkdir('3D skeletal coordinates')
mkdir('volume rendered image')
mkdir('resized')
mkdir('linear interpolated')

while 1
    if work_index==1
        %% parameters preparation
        clc
        initial_image_index=input('Please input number of snap image you want to reconstruct from \n (The first image number)\n');
        final_image_index=input('Please input number of snap image you want to reconstruct to \n (The first image number)\n');
        image_index=initial_image_index
        figure
        imshow(['sample\1_',num2str(image_index),'.tif']);
        clc
        head_position_1=input('Please input head position roughly\n   You can use Data cursor (under Tools tab) in figure window\n  Format: [x-pixel,y-pixel]\n');
        clc
        background_position_1=input('Please input position of pixel that is not overlapped with a worm \n   You can use Data cursor (under Tools tab) in figure window\n  Format: [x-pixel,y-pixel]\n');
        imshow(['sample\2_',num2str(image_index),'.tif']);
        clc
        head_position_2=input('Please input head position roughly\n   You can use Data cursor (under Tools tab) in figure window\n  Format: [x-pixel,y-pixel]\n');
        clc
        background_position_2=input('Please input position of pixel that is not overlapped with a worm \n   You can use Data cursor (under Tools tab) in figure window\n  Format: [x-pixel,y-pixel]\n');
        head_position=[head_position_1(2),head_position_1(1);head_position_2(2),head_position_2(1)];
        image_temp=imread(['sample\1_',num2str(image_index),'.tif']);
        background_intensity_1=image_temp(background_position_1(2),background_position_1(1));
        image_temp=imread(['sample\2_',num2str(image_index),'.tif']);
        background_intensity_2=image_temp(background_position_2(2),background_position_2(1));
        background_intensity=[background_intensity_1,background_intensity_2];
        clc
        magnification=1;
        diameter=csvread('diameter_info.csv');
        for image_index=initial_image_index:final_image_index
            [head_position,diameter]=reconstruction(image_index,diameter,(image_index>initial_image_index),head_position,background_intensity,magnification);
        end

        break
    elseif work_index==2
         clc
        xz_image=input('Please input name of X-Z projection image you want to reconstruct \n');
        yz_image=input('Please input name of X-Z projection image you want to reconstruct \n');
        imwrite(imread(xz_image),'sample\1_0.tif');
        imwrite(imread(yz_image),'sample\2_0.tif');
        image_index=0;
        figure
        imshow(['sample\1_',num2str(image_index),'.tif']);
        clc
        head_position_1=input('Please input head position roughly\n   You can use Data cursor (under Tools tab) in figure window\n  Format: [x-pixel,y-pixel]\n');
        clc
        background_position_1=input('Please input position of pixel that is not overlapped with a worm \n   You can use Data cursor (under Tools tab) in figure window\n  Format: [x-pixel,y-pixel]\n');
        imshow(['sample\2_',num2str(image_index),'.tif']);
        clc
        head_position_2=input('Please input head position roughly\n   You can use Data cursor (under Tools tab) in figure window\n  Format: [x-pixel,y-pixel]\n');
        clc
        background_position_2=input('Please input position of pixel that is not overlapped with a worm \n   You can use Data cursor (under Tools tab) in figure window\n  Format: [x-pixel,y-pixel]\n');
        head_position=[head_position_1(2),head_position_1(1);head_position_2(2),head_position_2(1)];
        image_temp=imread(['sample\1_',num2str(image_index),'.tif']);
        background_intensity_1=image_temp(background_position_1(2),background_position_1(1));
        image_temp=imread(['sample\2_',num2str(image_index),'.tif']);
        background_intensity_2=image_temp(background_position_2(2),background_position_2(1));
        background_intensity=[background_intensity_1,background_intensity_2];
        clc
        magnification=1;
        diameter=csvread('diameter_info.csv');
        [head_position,diameter]=reconstruction(image_index,diameter,0,head_position,background_intensity,magnification);
        break
    else
        work_index=input('Please select correct number of task.\n1. sample images\n2. other images \n');
    end
end
