# Supplementary material for: 3-D Worm Tracker for Freely Moving C. elegans
Source: PLoS One. 2013 Feb 21;8(2):e57484. doi: 10.1371/journal.pone.0057484 (PMC3578814; doi:10.1371/journal.pone.0057484)
Supplement: Dataset S1 — MATLAB-based code for kinematic analysis of 3-D worm tracker. The *.zip file contains *.m files for reconstruction and visualization of a stereoscopic image set. It also contains sample images (30 frames with 1 sec intervals), and an CSV file including width at each region of a worm. The MATLAB based code requires MATLAB and Image Processing Toolbox. (ZIP) [file pone.0057484.s009.zip › 3D worm tracker code/Read me.txt]

These files are the software components of an C. elegans 3-D reconstructor from two perpendicular projection images of a worm.

Contents
1. main_function.m
This is a code file of User Interface for task execution.

2. reconstruction.m
This code file controls the overall reconstruction process.

3. feature_extraction.m
This code file includes image processing and creates 2-D skeleton data.

4. stereomatching.m
This code file includes stereomatching algorithm that make 3-D skeletons from two perpendicular 2-D skeletons.

5. coordinate_modification.m
This code file is for adjusting errors from experimental setup like magnification difference or optical alignment.

6. linear_interpolation.m
This code file is for interpolating sparse skeletal points of 3-D skeletons.

7. volume_rendering.m
This code file performs volume rendering based on particle model of nematode.

8. diameter_info.csv
This data file includes width at each skeletal point.

9. sample images
This folder includes 30 set of stereoscopic image of a worm which was taken with 1 sec interval.
