# Supplementary material for: 3-D Worm Tracker for Freely Moving C. elegans
Source: PLoS One. 2013 Feb 21;8(2):e57484. doi: 10.1371/journal.pone.0057484 (PMC3578814; doi:10.1371/journal.pone.0057484)
Supplement: Dataset S1 — MATLAB-based code for kinematic analysis of 3-D worm tracker. The *.zip file contains *.m files for reconstruction and visualization of a stereoscopic image set. It also contains sample images (30 frames with 1 sec intervals), and an CSV file including width at each region of a worm. The MATLAB based code requires MATLAB and Image Processing Toolbox. (ZIP) [file pone.0057484.s009.zip › 3D worm tracker code/reconstruction.m]

function [ head_position,diameter ] = reconstruction(image_index,diameter,sequence,head_position,background_intensity,magnification)
        clc
        disp(['image number: ',num2str(image_index)])
        disp('feature extraction')
        for view_index=1:2
            raw_im=imread(['sample\',num2str(view_index),'_',num2str(image_index),'.tif']);
            name=[num2str(view_index),'_',num2str(image_index)];
            [head_position(view_index,:)]=feature_extraction(raw_im,view_index,background_intensity(view_index),head_position(view_index,:),name);
        end
        %height and magnification modification
        [xz_coord,yz_coord]=coordinate_modification(csvread(['2D skeletal coordinates\1_',num2str(image_index),'.csv']),csvread(['2D skeletal coordinates\2_',num2str(image_index),'.csv']),magnification);
        csvwrite(['resized\1_',num2str(image_index),'.csv'],xz_coord);
        csvwrite(['resized\2_',num2str(image_index),'.csv'],yz_coord);
        if sequence
            % Flipping whent worm's head is inverted.
            for view_index=1:2
                pre_coord=csvread(['resized\',num2str(view_index),'_',num2str(image_index-1),'.csv']);
                coord=csvread(['resized\',num2str(view_index),'_',num2str(image_index),'.csv']);
                if norm(pre_coord(1,:)-coord(1,:))>norm(pre_coord(1,:)-coord(length(coord),:))
                    csvwrite(['resized\',num2str(view_index),'_',num2str(image_index),'.csv'],flipud(coord))
                end
            end
        end
        % stereomatching
        disp('stereomatching')
        skeleton_3D=stereomatching(csvread(['resized\1_',num2str(image_index),'.csv']),csvread(['resized\2_',num2str(image_index),'.csv']),magnification);
        csvwrite(['3D skeletal coordinates\', num2str(image_index),'.csv'],skeleton_3D);
        % linear interpolation
        disp('volume rendering')
        interpolated_skeleton=linear_interpolation(skeleton_3D);
        csvwrite(['linear interpolated\',num2str(image_index),'.csv'],interpolated_skeleton);
        worm=csvread(['linear interpolated\',num2str(image_index),'.csv']);
        worm_length=sum(sqrt(sum(((worm(2:length(worm),:)-worm(1:length(worm)-1,:)).^2)')'));
        if sequence==0
        % particle diameter calculation
        diameter(:,1)=(diameter(:,1)/sum(diameter(:,3)))*worm_length;
        end
        % rendering
        image=volume_rendering(interpolated_skeleton,worm_length,diameter);
        mkdir(['volume rendered image\',num2str(image_index)])
        for slice_index=1:size(image,3)
            imwrite(image(:,:,slice_index),['volume rendered image\',num2str(image_index),'\',num2str(slice_index),'.tif']);
        end


end
