# Supplementary material for: 3-D Worm Tracker for Freely Moving C. elegans
Source: PLoS One. 2013 Feb 21;8(2):e57484. doi: 10.1371/journal.pone.0057484 (PMC3578814; doi:10.1371/journal.pone.0057484)
Supplement: Dataset S1 — MATLAB-based code for kinematic analysis of 3-D worm tracker. The *.zip file contains *.m files for reconstruction and visualization of a stereoscopic image set. It also contains sample images (30 frames with 1 sec intervals), and an CSV file including width at each region of a worm. The MATLAB based code requires MATLAB and Image Processing Toolbox. (ZIP) [file pone.0057484.s009.zip › 3D worm tracker code/stereomatching.m]

function [ skeleton ] = stereomatching( xz_skeleton, yz_skeleton, magnification)


%% Head position matching

head_z_xz=xz_skeleton(1,2);
head_z_yz=yz_skeleton(1,2);
index=1;
while 1
    if head_z_xz==yz_skeleton(index,2)
        head_z=head_z_xz;
        if index>1
            yz_skeleton(1:index-1,:)=[];
        end
        break
    elseif head_z_yz==xz_skeleton(index,2)
        head_z=head_z_yz;
        if index>1
            xz_skeleton(1:index-1,:)=[];
        end
        break
    else
        index=index+1;
    end
end


%% stereomatching of skeletal points

index_xz=1;
index_yz=1;
current_z=head_z;
skeleton=[xz_skeleton(1,1),yz_skeleton(1,1),head_z];
while 1
    % extracting skeletal points with same z-coordinate
    initial_index_xz=index_xz;
    temp_flag=0;
    while 1
        index_xz=index_xz+1;
        if xz_skeleton(index_xz,2)~=current_z || index_xz==length(xz_skeleton)
            break
        end
    end
    initial_index_yz=index_yz;
    while 1
        index_yz=index_yz+1;
        if yz_skeleton(index_yz,2)~=current_z || index_yz==length(yz_skeleton)
            break
        end
    end
    
    % the matching ends when a skeleton is totally used.
    if index_xz==length(xz_skeleton) || index_yz==length(yz_skeleton)
        skeleton(size(skeleton,1)+1,:)=[round(mean(xz_skeleton(initial_index_xz:index_xz,1))),round(mean(yz_skeleton(initial_index_yz:index_yz,1))),current_z];
        break
    end
    
    % When the enxt z-coordinates of two skeletons are different, we strenched the extracted skeletal points to same z_coordinate. 
    if xz_skeleton(index_xz,2)~=yz_skeleton(index_yz,2)
        temp_index_xz=index_xz+1;
        temp_index_yz=index_yz+1;
        while 1
            if temp_index_xz==length(xz_skeleton) && temp_index_yz==length(yz_skeleton)
                temp_flag=1;
                break
            end
            if xz_skeleton(temp_index_xz,2)==yz_skeleton(index_yz,2)
                index_xz=temp_index_xz;
                break
            elseif xz_skeleton(index_xz,2)==yz_skeleton(temp_index_yz,2)
                index_yz=temp_index_yz;
                break
            else
                temp_index_xz=min(temp_index_xz+1,length(xz_skeleton));
                temp_index_yz=min(temp_index_yz+1,length(yz_skeleton));
            end 
        end
    end
    if temp_flag
        break
    end
    
    % When the next z-coordinates of two skeletons are same, we merged the average coordinates of extracted skeletal points.
        skeleton(size(skeleton,1)+1,:)=[mean(xz_skeleton(initial_index_xz:index_xz-1,1)),mean(yz_skeleton(initial_index_yz:index_yz-1,1)),current_z];
        current_z=xz_skeleton(index_xz,2);
end
%% z-coordinate inversion
skeleton(:,3)=-skeleton(:,3);
end
