# Supplementary material for: 3-D Worm Tracker for Freely Moving C. elegans
Source: PLoS One. 2013 Feb 21;8(2):e57484. doi: 10.1371/journal.pone.0057484 (PMC3578814; doi:10.1371/journal.pone.0057484)
Supplement: Dataset S1 — MATLAB-based code for kinematic analysis of 3-D worm tracker. The *.zip file contains *.m files for reconstruction and visualization of a stereoscopic image set. It also contains sample images (30 frames with 1 sec intervals), and an CSV file including width at each region of a worm. The MATLAB based code requires MATLAB and Image Processing Toolbox. (ZIP) [file pone.0057484.s009.zip › 3D worm tracker code/volume_rendering.m]

function [ image ] = volume_rendering( skeleton,s,diameter )
s=round(s);
image=zeros(s,s,s);
skeleton(:,1)=round(skeleton(:,1)-((max(skeleton(:,1))+min(skeleton(:,1)))/2)+(s/2));
skeleton(:,2)=round(skeleton(:,2)-((max(skeleton(:,2))+min(skeleton(:,2)))/2)+(s/2));
skeleton(:,3)=round(skeleton(:,3)-((max(skeleton(:,3))+min(skeleton(:,3)))/2)+(s/2));


local_distance=sqrt(sum(((skeleton(2:length(skeleton),:)-skeleton(1:length(skeleton)-1,:)).^2)')');
position=zeros(2,1);
worm_length=sum(local_distance);
for k=2:length(local_distance)+1
    position(k)=sum(local_distance(1:k-1));
end
position=position/worm_length;
for k=1:length(position)
    [position_det,index]=sort(abs(diameter(:,2)-position(k)));
    radius=round(diameter(index(1),1));
    box=zeros(radius*2+1,radius*2+1,radius*2+1);
    for i=1:radius*2+1
        for j=1:radius*2+1
            for l=1:radius*2+1
                if (i-radius-1)^2+(j-radius-1)^2+(l-radius-1)^2<radius^2
                    box(i,j,l)=1;
                end
            end
        end
    end
    image(skeleton(k,1)-radius:skeleton(k,1)+radius,skeleton(k,2)-radius:skeleton(k,2)+radius,skeleton(k,3)-radius:skeleton(k,3)+radius)=image(skeleton(k,1)-radius:skeleton(k,1)+radius,skeleton(k,2)-radius:skeleton(k,2)+radius,skeleton(k,3)-radius:skeleton(k,3)+radius)+box;
end

end
